# Supplementary material for: Elevating larval source management as a key strategy for controlling malaria and other vector-borne diseases in Africa
Source: Parasit Vectors. 2025 Feb 7;18:45. doi: 10.1186/s13071-024-06621-x (PMC11803969; doi:10.1186/s13071-024-06621-x)
Supplement: Supplementary file 1 — Supplementary Material 1. [file 13071_2024_6621_MOESM1_ESM.xlsx]

## Sheet: TABLE
		Year certified*	No specific measures	Malaria control	Parasite control measures	Surveillance	Case reporting	Detection and treatment	Seasonal chemoprophylaxis	Mass drug administration	Outbreak response	Adult mosquito control measures	Surveillance	IRS	ITNs	House modification	Change in livestock farming	Larval control measures	Larviciding	Drainage	Larvivorous fish	Water management	Stopped rice agriculture	Environmental sanitation	Outbreak response	Active case detection	Trace and treat
	African Region																											Citation ID	link	link2	link3
	Algeria	2019		x				x			x			x	x													1	https://academic.oup.com/trstmh/article-abstract/84/3/347/1911747?redirectedFrom=fullte1t&login=false
	Cape Verde	2024		x		x		x					x	x					x					x				2, 3	https://pdf.sciencedirectassets.com/277405/1-s2.0-S1876034118100045/1-s2.0-S1876034117302851/main.pdf?1-Amz-Security-Token=IQoJb3JpZ2lu12VjEJD%2F%2F%2F%2F%2F%2F%2F%2F%2F%2FwEaC1VzLWVhc3QtMSJHMEUCIHJ784rNs1RNeCyw12TF09t1swkZPJkrGLDLkrYyB2J8AiEAjt%2BMHQvQpeQ4D1D1qvvla%2B7Nk1Mn6A8cysETnMwlv38qsgUIeRAFGgwwNTkwMDM1NDY4NjUiDDK0nEW%2Bpur%2BME8ULCqPBQKcEJhD9i8WkNbuHhqRjZPSaZACR2C9ZpIvIRDH6RQ%2Fp116zJKb%2…	http://www.thelancet.com/article/S014067362400134X/fulltext
	La Reunion	1979		x		x	x	x					x	x					x							x	x	4	https://shrinkingthemalariamap.org/sites/default/files/resources/mei-elimination-of-malaria-on-the-island-of-reunion.pdf
	Lesotho	2012	x																									5	Global Malaria Programme (who.int)
	Mauritius	1973		x		x	x							x					x		x					x		6	https://shrinkingthemalariamap.org/sites/default/files/resources/mei-eliminating-malaria-mauritius-lowres.pdf
	Seychelles	2012	x																									5	Global Malaria Programme (who.int)
	European Region
	Albania	2012	x			x													x	x								7, 8	https://pubmed.ncbi.nlm.nih.gov/11234333/	https://www.cabdirect.org/cabdirect/abstract/19482900221
	Andorra	2012	x																									5	Global Malaria Programme (who.int)
	Armenia	2011		x			x							x					x	x	x		x					9	https://malariajournal.biomedcentral.com/articles/10.1186/s12936-020-03527-8
	Austria	1963	x																									5	Global Malaria Programme (who.int)
	Azerbaijan	2023		x		x	x	x					x	x	x				x	x	x	x				x		10	https://www.shrinkingthemalariamap.org/sites/default/files/resources/Azerbaijan2016_Final.pdf
	Belarus	2012	x																									11	https://www.ncbi.nlm.nih.gov/pmc/articles/PMC2537933/pdf/bullwho00505-0074.pdf
	Belgium	1963	x					x						x						x								5	Global Malaria Programme (who.int)
	Bosnia & Herzegovina	1973	x											x														12	https://www.ncbi.nlm.nih.gov/pmc/articles/PMC2538302/pdf/bullwho00533-0379.pdf
	Bulgaria	1965		x				x		x									x	x								2	https://pdf.sciencedirectassets.com/277405/1-s2.0-S1876034118100045/1-s2.0-S1876034117302851/main.pdf?1-Amz-Security-Token=IQoJb3JpZ2lu12VjEJD%2F%2F%2F%2F%2F%2F%2F%2F%2F%2FwEaC1VzLWVhc3QtMSJHMEUCIHJ784rNs1RNeCyw12TF09t1swkZPJkrGLDLkrYyB2J8AiEAjt%2BMHQvQpeQ4D1D1qvvla%2B7Nk1Mn6A8cysETnMwlv38qsgUIeRAFGgwwNTkwMDM1NDY4NjUiDDK0nEW%2Bpur%2BME8ULCqPBQKcEJhD9i8WkNbuHhqRjZPSaZACR2C9ZpIvIRDH6RQ%2Fp116zJKb%2…
	Croatia	1973		x				x		x				x						x	x							13, 12	https://www.ncbi.nlm.nih.gov/pmc/articles/PMC10532474/pdf/life-13-01856.pdf	https://www.ncbi.nlm.nih.gov/pmc/articles/PMC2538302/pdf/bullwho00533-0379.pdf
	Cyprus	1967		x															x									14	https://journals.ekb.eg/article_236437_c301f727b0465ea226372db1e32bed95.pdf
	Czechia	1963	x																									15	https://spectator.sme.sk/c/20005489/east-has-a-history-of-malaria.html
	Denmark	1963	x														x			x								16	https://www.researchgate.net/publication/317098611_The_Disappearance_of_Malaria_from_Denmark_in_the_19th_Century_-_An_Unintended_Benefit_of_Agricultural_and_Social_Changes/link/5925dc07458515e3d4537924/download?_tp=eyJjb250Z1h0Ijp7ImZpcnN0UGFnZSI6InB1Ym1pY2F0aW9uIiwicGFnZSI6InB1Ym1pY2F0aW9uIn19
	Estonia	2012	x					x								x				x	x	x		x				17	https://www.ceeol.com/search/article-detail?id=1113101
	Finland	1963	x													x				x		x						18	https://malariajournal.biomedcentral.com/articles/10.1186/1475-2875-8-94#:~:te1t=It%20appears%20that%20malaria%20in,decreasing%20recolonization%20possibilities%20for%20Plasmodium.
	France	2012	x																	x		x						19, 20	https://www.frontiersin.org/journals/medicine/articles/10.3389/fmed.2021.691095/full#B99	Biology and dynamics of potential malaria vectors in Southern France | Malaria Journal | Full Text (biomedcentral.com)
	Germany	1964	x					x						x						x								21	https://link.springer.com/content/pdf/10.1007/978-3-319-03823-0_3.pdf?pdf=inline%20link
	Greece	2012	x					x						x					x	x								22	https://iris.who.int/bitstream/handle/10665/267736/PMC2556130.pdf?sequence=1&isAllowed=y
	Hungary	1964		x										x						x								23	https://malariajournal.biomedcentral.com/articles/10.1186/s12936-024-05004-y
	Iceland	1963	x																									5	Global Malaria Programme (who.int)
	Ireland	1963	x																	x								24	https://www.tmb.ie/diseases/malaria-history-origins-current-status
	Israel	2012	x						x					x		x			x	x	x	x		x				25, 26	https://www.jstor.org/stable/pdf/4454894.pdf?refreqid=fastly-default%3Ad4ab3e683be3abcb49b7a0d12b777ea6&ab_segments=&origin=&initiator=&acceptTC=1	Malaria eradication in the Near East | Transactions of The Royal Society of Tropical Medicine and Hygiene | Oxford Academic (oup.com)
	Italy	1970		x						x				x		x			x	x								27, 28	https://academic.oup.com/book/32656/chapter/270600651	http://www.ncbi.nlm.nih.gov/pubmed/22550561
	Kazakhstan	2012	x			x								x					x	x	x	x				x		29,30	https://who-sandbox.squiz.cloud/__data/assets/pdf_file/0018/307305/Country-profile-Kazakhstan.pdf	http://www.ncbi.nlm.nih.gov/pubmed/11548308
	Kyrgyzstan	2016		x		x	x	x	x				x	x	x						x			x				31	https://www.who.int/publications/i/item/9789240080836
	Latvia	2012	x																									11	https://www.ncbi.nlm.nih.gov/pmc/articles/PMC2537933/pdf/bullwho00505-0074.pdf
	Lithuania	2012	x																									11	https://www.ncbi.nlm.nih.gov/pmc/articles/PMC2537933/pdf/bullwho00505-0074.pdf
	Luxembourg	2012	x																	x								5	Global Malaria Programme (who.int)
	Malta	1963	x																	x								32	https://timesofmalta.com/article/does-the-malaria-mosquito-occur-in-malta.115197#:~:te1t=However%2C%20this%20species%20has%20not,for%20at%20least%2048%20years.
	Monaco	1963	x																									5	Global Malaria Programme (who.int)
	Montenegro	1973		x				x		x				x						x	x							12	https://www.ncbi.nlm.nih.gov/pmc/articles/PMC2538302/pdf/bullwho00533-0379.pdf
	Netherlands	1970		x						x				x						x								33, 34, 35	https://link.springer.com/chapter/10.1007/978-3-662-04965-5_21	[The disappearance of malaria in the Netherlands] - PubMed (nih.gov)	https://books.google.co.uk/books?id=NQ0eBQAAQBAJ&pg=PA25&lpg=PA25&dq=how+was+malaria+eliminated+from+Netherlands&source=bl&ots=AIXNUzcvAV&sig=--rc_aX9T8ulfIov-Jm_CXoRpdE&hl=en&sa=X&ved=0ahUKEwiV9fS8_8XZAhUBlBQKHYTuCTcQ6AEIbjAJ#v=onepage&q=how was malaria eliminated from Netherlands&f=false
	Norway	1963	x																									36	https://iris.who.int/bitstream/handle/10665/137508/WHA20_PB-1_eng.pdf?sequence=1
	Poland	1967		x										x					x	x		x		x				37	https://www.researchgate.net/publication/276425741_Mosquito_Control_in_Poland_Pro-_and_Anti-Environmental_Activities/link/569e5f3008ae502916633b83/download?_tp=eyJjb250Z1h0Ijp7ImZpcnN0UGFnZSI6Il9ka1JlY3QiLCJwYWdlIjoicHVibGljY1Rpb24if10
	Portugal	1973		x				x						x					x	x	x	x	x			x		38	https://pubmed.ncbi.nlm.nih.gov/888169/
	Republic of Moldova	2012	x					x						x					x	x								11	https://www.ncbi.nlm.nih.gov/pmc/articles/PMC2537933/pdf/bullwho00505-0074.pdf
	Republic of North Macedonia	1973		x				x		x			x	x						x	x							12, 39	https://www.ncbi.nlm.nih.gov/pmc/articles/PMC2538302/pdf/bullwho00533-0379.pdf	Larval Habitats Diversity and Distribution of the Mosquito (Diptera: Culicidae) Species in the Republic of Moldova | Journal of Medical Entomology | Oxford Academic (oup.com)
	Romania	1967		x		x			x					x					x		x			x		x		11, 40	https://www.ncbi.nlm.nih.gov/pmc/articles/PMC2537933/pdf/bullwho00505-0074.pdf	Malaria and the Campaigns Toward its Eradication in Romania, 1923–1963 | Vector-Borne and Zoonotic Diseases (liebertpub.com)
	Russian Federation	2012	x					x			x			x					x	x								41, 97, 11	https://www.redalyc.org/journal/3861/386165402005/html/	The Contextual Determinants of Malaria - Google Books	Malaria research and eradication in the USSR - PMC (nih.gov)
	San Marino	1963	x			x		x						x					x	x						x		27	https://academic.oup.com/book/32656/chapter/270600651
	Serbia	1973		x				x		x				x					x	x	x							12	https://www.ncbi.nlm.nih.gov/pmc/articles/PMC2538302/pdf/bullwho00533-0379.pdf
	Slovakia	1963	x				x							x						x		x				x		42	https://spectator.sme.sk/c/20005489/east-has-a-history-of-malaria.html
	Slovenia	1973		x				x		x				x						x	x							12	https://www.ncbi.nlm.nih.gov/pmc/articles/PMC2538302/pdf/bullwho00533-0379.pdf
	Spain	1964		x		x		x						x					x	x								43, 44, 45	https://www.mdpi.com/2073-4433/11/4/346#:~:te1t=In%20Spain%2C%20the%20last%20case,WHO%20%5B10%2C11%5D.	https://idus.us.es/xmlui/bitstream/handle/11441/34460/Historical importance.pdf?sequence=4&isAllowed=y	http://malariajournal.biomedcentral.com/articles/10.1186/s12936-017-1915-8
	Sweden	1963	x					x												x								46, 47	https://malariajournal.biomedcentral.com/articles/10.1186/s12936-021-03744-9	Unequal lands: Soil type, nutrition, and child mortality in southern Sweden, 1850-1914 (Volume 36 - Article 36 | Pages 1039–1080) - Demographic Research (demographic-research.org)
	Switzerland	1963	x																	x		x				x		48	https://www.swissinfo.ch/eng/life-aging/malaria-travels-back-to-europe/3253986
	Tajikistan	2023		x		x		x					x	x	x						x			x		x		49	https://malariajournal.biomedcentral.com/articles/10.1186/s12936-017-1861-5
	Turkmenistan	2010		x				x	x	x			x	x	x				x	x	x			x		x		50, 51	https://iris.who.int/bitstream/handle/10665/75848/9789241504300_eng.pdf?sequence=1	Strategies and approaches to vector control in nine malaria-eliminating countries: a cross-case study analysis | Malaria Journal | Full Text (biomedcentral.com)
	Ukraine	2012	x					x											x	x								52	https://journals.sagepub.com/doi/epdf/10.1177/146642405507600925
	United Kingdom of Great Britain and Northern Ireland	1963	x														x			x								53, 54, 55	https://www.pnas.org/doi/abs/10.1073/pnas.1233687100	The Disappearance of Malaria from England (sagepub.com)	Malaria and deaths in the English marshes - PubMed (nih.gov)
	Uzbekistan	2018		x		x		x		x	x			x					x		x			x		x	x	56	https://www.who.int/publications/i/item/9789240086197
	Eastern Mediterranean Region
	Bahrain	2012	x			x		x		x			x	x					x	x				x			x	57, 58	https://applications.emro.who.int/imemrf/J_Bahrain_Med_soc_1992_4_3_118_119.pdf	(3) (PDF) Malaria in Bahrain (researchgate.net)
	Egypt	1989*		x		x		x			x		x	x					x	x		x		x			x	59, 60	https://www.emro.who.int/emhj-volume-22-2016/volume-22-issue-4/control-of-malaria-outbreak-due-to-plasmodium-vivax-in-aswan-governorate-egypt.html#:~:te1t=During%202010%E2%80%932013%2C%20Egypt%20successfully,of%20indigenous%20cases%20(4).	Species-eradication: The Eradication of Anopheles gambioe from Upper Egypt, 1942-1945 - PubMed (nih.gov)
	Iraq	2009*		x		x							x	x	x				x									61, 26	https://mptf.undp.org/sites/default/files/documents/5000/4571	Malaria eradication in the Near East | Transactions of The Royal Society of Tropical Medicine and Hygiene | Oxford Academic (oup.com)
	Jordan	2012	x			x		x						x					x	x								62	http://rmsjournal.org/ArticlesView.aspx?ArticleId=408
	Kuwait	1963	x			x		x																				63, 64	https://www.mdpi.com/2076-2607/9/7/1431	The Malaria Transition on the Arabian Peninsula: Progress toward a Malaria-Free Region between 1960–2010 - ScienceDirect
	Lebanon	2012	x											x						x								26, 65	https://www.sciencedirect.com/science/article/abs/pii/003592037290082x
	Libya	2012	x							x				x														66, 67	https://www.ncbi.nlm.nih.gov/pmc/articles/PMC3521063/pdf/emss-50824.pdf	http://www.emro.who.int/images/stories/rbm/documents/LY.pdf
	Morocco	2010							x					x					x	x								66	https://www.ncbi.nlm.nih.gov/pmc/articles/PMC3521063/pdf/emss-50824.pdf
	Oman	2013*		x		x	x	x	x		x		x	x					x								x	68, 64	https://www.ncbi.nlm.nih.gov/pmc/articles/PMC10333801/	The Malaria Transition on the Arabian Peninsula: Progress toward a Malaria-Free Region between 1960–2010 - ScienceDirect
	Palestine	1967*		x					x					x					x	x	x	x		x				25, 69, 94	https://www.jstor.org/stable/pdf/4454894.pdf?refreqid=fastly-default%3Ad4ab3e683be3abcb49b7a0d12b777ea6&ab_segments=&origin=&initiator=&acceptTC=1	The Epidemiology and Control of Malaria in Palestine. By Israel J. Kligler, director, department of hygiene, Hebrew University, Jerusalem. The University of Chicago Press, 1930. | Science	What underscored successful malaria elimination in Palestine 100 years ago? Effective Education - PubMed (nih.gov)
	Qatar	2012	x			x		x					x	x					x									64	https://www.ncbi.nlm.nih.gov/pmc/articles/PMC3951717/
	Syrian Arab Republic	2010*		x										x	x				x									70	https://applications.emro.who.int/docs/WHO_EM_MAL_304_E_En.pdf
	Tunisia	2012	x					x	x				x						x	x	x			x		x		71	https://shrinkingthemalariamap.org/sites/default/files/resources/eliminating-malaria-case-study-10-successful-elimination-and-prevention-of-re-establishment-of-malaria-in-tunisia.pdf
	United Arab Emirates	2007		x		x		x					x	x					x		x					x		64, 72	https://www.ncbi.nlm.nih.gov/pmc/articles/PMC3951717/	researchonline.lshtm.ac.uk/id/eprint/414369/1/11307280.pdf
	Region of the Americas
	Antigua and Barbuda	2012	x																									73	https://iris.paho.org/bitstream/handle/10665.2/5301/48513.pdf?sequence=1&isAllowed=y
	Argentina	2019		x										x														95	https://academic.oup.com/jhmas/article/64/1/78/745593
	Bahamas	2012	x																									73	https://iris.paho.org/bitstream/handle/10665.2/5301/48513.pdf?sequence=1&isAllowed=y
	Barbados	1968	x																		x							74	https://www.ncbi.nlm.nih.gov/pmc/articles/PMC5828424/
	Belize	2023		x		x		x						x	x													75	https://www.paho.org/en/belize-malaria-free
	Canada	1965	x																									73	https://iris.paho.org/bitstream/handle/10665.2/5301/48513.pdf?sequence=1&isAllowed=y
	Cayman Islands	1965	x											x					x					x				36	https://iris.who.int/bitstream/handle/10665/137508/WHA20_PB-1_eng.pdf?sequence=1
	Chile	1968		x		x		x						x					x	x	x	x		x				76	https://www.scielo.cl/scielo.php?script=sci_arttext&pid=S0034-98872002001000013
	Cuba	1973		x				x						x					x	x				x				77, 78	https://revmedicina.sld.cu/index.php/med/article/download/469/352	“We Cubans Are Obligated Like Cats to Have a Clean Face”: Malaria, Quarantine, and Race in Neocolonial Cuba, 1898-1940 | The Americas | Cambridge Core
	Dominica	1966	x											x					x	x				x				79	https://iris.paho.org/bitstream/handle/10665.2/5174/48366.pdf?sequence=1&isAllowed=y
	El Salvador	2021		x		x		x		x				x						x								80	https://www.thelancet.com/journals/lanmic/article/PIIS2666-5247(21)00096-3/fulltext
	Grenada	1962		x				x						x														81	https://iris.paho.org/bitstream/handle/10665.2/26067/48694.pdf?sequence=1
	Guadeloupe	1965*		x						x				x					x									82	https://www.ncbi.nlm.nih.gov/pmc/articles/PMC2542268/pdf/bullwho00553-0051.pdf
	Jamaica	1966		x		x		x		x				x														83	https://www.ncbi.nlm.nih.gov/pmc/articles/PMC3865946/pdf/S0025727313000203a.pdf
	Martinique	1965		x						x				x						x								84	https://www.sciencedirect.com/science/article/pii/S2666991921005078?via%3Dihub
	Paraguay	2018		x		x		x						x	x													85	https://www.ncbi.nlm.nih.gov/pmc/articles/PMC3740749/
	Puerto Rico	1962*		x		x		x						x					x	x		x		x				86	https://www.scielosp.org/pdf/rpsp/1997.v2n2/146-150
	Saint Kitts and Nevis	2012	x																									73	https://iris.paho.org/bitstream/handle/10665.2/5301/48513.pdf?sequence=1&isAllowed=y
	Saint Lucia	1962		x				x						x														96	https://pesquisa.bvsalud.org/portal/resource/pt/med-12744
	Saint Vincent and the Grenadines	2012	x																									73	https://iris.paho.org/bitstream/handle/10665.2/5301/48513.pdf?sequence=1&isAllowed=y
	Trinidad and Tobago	1965		x				x		x				x						x				x				87	https://iris.paho.org/bitstream/handle/10665.2/6086/trt%20report%201965.pdf?sequence=1&isAllowed=y
	United States of America	1970		x										x		x			x	x	x	x						25	https://www.jstor.org/stable/4454894
	United States Virgin Islands	1959	x											x					x	x	x	x						73	https://iris.paho.org/bitstream/handle/10665.2/5301/48513.pdf?sequence=1&isAllowed=y
	Uruguay	2012	x																										non endemic
	South-East Asian Region
	Maldives	2015		x		x		x		x			x	x					x		x			x		x		92	https://platform.who.int/docs/default-source/mca-documents/policy-documents/report/MDV-CH-33-01-REPORT-2016-eng-malaria-elimination-booklet.pdf
	Sri Lanka	2016		x		x		x	x					x	x				x	x		x						93	https://journals.plos.org/plosone/article?id=10.1371/journal.pone.0043162
	Western Pacific Region
	Australia	1981		x				x						x					x	x		x						88	https://www.abc.net.au/news/2017-09-26/curious-darwin-why-is-there-no-malaria-northern-capital/8964984
	Brunei Darussalam	1987		x		x		x						x														36	https://iris.who.int/bitstream/handle/10665/137508/WHA20_PB-1_eng.pdf?sequence=1&isAllowed=y
	China	2021		x		x		x					x	x	x				x	x		x					x	89	https://mchandaids.org/malaria-elimination-what-can-africa-learn-from-china/
	Cook Islands	1963	x																									36	https://iris.who.int/bitstream/handle/10665/137508/WHA20_PB-1_eng.pdf?sequence=1&isAllowed=y
	Fiji	1963	x																									36	https://iris.who.int/bitstream/handle/10665/137508/WHA20_PB-1_eng.pdf?sequence=1&isAllowed=y
	Japan	2012	x																									36	https://iris.who.int/bitstream/handle/10665/137508/WHA20_PB-1_eng.pdf?sequence=1&isAllowed=y
	Kiribati	2012	x																									36	https://iris.who.int/bitstream/handle/10665/137508/WHA20_PB-1_eng.pdf?sequence=1&isAllowed=y
	Marshall Islands	1963	x																									36	https://iris.who.int/bitstream/handle/10665/137508/WHA20_PB-1_eng.pdf?sequence=1&isAllowed=y
	Micronesia, Federated States of	1963	x																									36	https://iris.who.int/bitstream/handle/10665/137508/WHA20_PB-1_eng.pdf?sequence=1&isAllowed=y
	Mongolia	1963	x																									36	https://iris.who.int/bitstream/handle/10665/137508/WHA20_PB-1_eng.pdf?sequence=1&isAllowed=y
	Nauru	1963	x																									36	https://iris.who.int/bitstream/handle/10665/137508/WHA20_PB-1_eng.pdf?sequence=1&isAllowed=y
	New Zealand	1963	x																									36	https://iris.who.int/bitstream/handle/10665/137508/WHA20_PB-1_eng.pdf?sequence=1&isAllowed=y
	Niue	1963	x																									36	https://iris.who.int/bitstream/handle/10665/137508/WHA20_PB-1_eng.pdf?sequence=1&isAllowed=y
	Palau	1963	x																									36	https://iris.who.int/bitstream/handle/10665/137508/WHA20_PB-1_eng.pdf?sequence=1&isAllowed=y
	Samoa	1963	x																									36	https://iris.who.int/bitstream/handle/10665/137508/WHA20_PB-1_eng.pdf?sequence=1&isAllowed=y
	Singapore	1982		x		x		x						x					x	x		x					x	90	http://smj.sma.org.sg/2405/2405smj2.pdf
	Taiwan	1965		x				x		x				x														91	https://www.ncbi.nlm.nih.gov/pmc/articles/PMC2537726/pdf/bullwho00514-0009.pdf
	Tonga	1963	x																									36	https://iris.who.int/bitstream/handle/10665/137508/WHA20_PB-1_eng.pdf?sequence=1&isAllowed=y
	Tuvalu	2012	x																									36	https://iris.who.int/bitstream/handle/10665/137508/WHA20_PB-1_eng.pdf?sequence=1&isAllowed=y

## Sheet: Citations
Citation ID	Lead author / Institute	Publication Date	Title	Source	Link
1	Benzerroug EH	1990	The malaria eradication programme in Algeria: present situation	Transactions of the Royal Society of Tropical Medicine and Hygiene	https://academic.oup.com/trstmh/article-abstract/84/3/347/1911747?redirectedFrom=fullte1t&login=false
2	Nakweya G	2024	Cabo Verde eliminates malaria	The Lancet	http://www.thelancet.com/article/S014067362400134X/fulltext
3	Kokori E et al.	2024	Global malaria eradication: insights from Cabo Verde and implications for sub-Saharan Africa	New Microbes and New Infections	https://pdf.sciencedirectassets.com/277405/1-s2.0-S1876034118100045/1-s2.0-S1876034117302851/main.pdf?1-Amz-Security-Token=IQoJb3JpZ2lu12VjEJD%2F%2F%2F%2F%2F%2F%2F%2F%2F%2FwEaC1VzLWVhc3QtMSJHMEUCIHJ784rNs1RNeCyw12TF09t1swkZPJkrGLDLkrYyB2J8AiEAjt%2BMHQvQpeQ4D1D1qvvla%2B7Nk1Mn6A8cysETnMwlv38qsgUIeRAFGgwwNTkwMDM1NDY4NjUiDDK0nEW%2Bpur%2BME8ULCqPBQKcEJhD9i8WkNbuHhqRjZPSaZACR2C9ZpIvIRDH6RQ%2Fp116zJKb%2…
4	World Health Organization	2014	Eliminating Malaria Case study 7: Elimination of malaria on the island of Reunion: 40 years on		https://shrinkingthemalariamap.org/sites/default/files/resources/mei-elimination-of-malaria-on-the-island-of-reunion.pdf
5	Global Malaria Programme | Malaria Elimination countries [Accessed 04 June 2024]				Global Malaria Programme (who.int)
6	World Health Organization	2012	Eliminating Malaria Case study 4: Preventing reintroduction in Mauritius		https://shrinkingthemalariamap.org/sites/default/files/resources/mei-eliminating-malaria-mauritius-lowres.pdf
7	Stapleton DH	2000	Technology and malaria control, 1930-1960: the career of Rockefeller Foundation engineer Frederick W. Knipe	Parassitologia	https://pubmed.ncbi.nlm.nih.gov/11234333/
8	Putman P, Hackett LW	1947	An appraisal of Malaria reduction in Albania, 1929-1938	Journal of the National Malaria Society	https://www.cabdirect.org/cabdirect/abstract/19482900221
9	Nasir, SMI et al.	2020	Prevention of re-establishment of malaria: historical perspective and future prospects	Malaria Journal	https://malariajournal.biomedcentral.com/articles/10.1186/s12936-020-03527-8
10	World Health Organization	2016	Eliminating malaria in Azerbaijan		https://www.shrinkingthemalariamap.org/sites/default/files/resources/Azerbaijan2016_Final.pdf
11	Bruce-Chwatt LJ	1959	Malaria Research and Eradication in the USSR: a review of Soviet achievements in the field of Malariology	Bulletin of the World Health Organization	https://www.ncbi.nlm.nih.gov/pmc/articles/PMC2537933/pdf/bullwho00505-0074.pdf
12	Simič Č	1956	Le Paludisme en Yougoslave	Bulletin of the World Health Organization	https://www.ncbi.nlm.nih.gov/pmc/articles/PMC2538302/pdf/bullwho00533-0379.pdf
13	Vilibic-Cavlek T et al	2023	Current status of vector-borne diseases in Croatia: challenges and future prospects	Life	https://www.ncbi.nlm.nih.gov/pmc/articles/PMC10532474/pdf/life-13-01856.pdf
14	Güler E, et al.	2022	The amazing eradication story and current situation of malaria in Cyprus	Parasitologists United Journal	https://journals.ekb.eg/article_236437_c301f727b0465ea226372db1e32bed95.pdf
15	https://spectator.sme.sk/c/20005489/east-has-a-history-of-malaria.html				https://spectator.sme.sk/c/20005489/east-has-a-history-of-malaria.html
16	Ingholt, MM, et al.	2017	The disappearance of malaria from Denmark in the 19th Century - An unintended benefit of agricultural ad social changes	poster	https://www.researchgate.net/publication/317098611_The_Disappearance_of_Malaria_from_Denmark_in_the_19th_Century_-_An_Unintended_Benefit_of_Agricultural_and_Social_Changes/link/5925dc07458515e3d4537924/download?_tp=eyJjb250Z1h0Ijp7ImZpcnN0UGFnZSI6InB1Ym1pY2F0aW9uIiwicGFnZSI6InB1Ym1pY2F0aW9uIn19
17	Jürgenson A.	Musta mere ranniku eesti asunikud malaaria meelevallas	Mäetagused		https://www.ceeol.com/search/article-detail?id=1113101
18	Hulden L, Hulden L	2009	The decline of malaria in Finland - the impact of the vector and social variables	Malaria Journal	https://malariajournal.biomedcentral.com/articles/10.1186/1475-2875-8-94#:~:te1t=It%20appears%20that%20malaria%20in,decreasing%20recolonization%20possibilities%20for%20Plasmodium.
19	Boualam, MA et al.	2021	Malaria in Europe: a historical perspective	Frontiers in Medicine	https://www.frontiersin.org/journals/medicine/articles/10.3389/fmed.2021.691095/full#B99
20	Ponҫon N et al.	2007	Biology and dynamics of potential malaria vectors in Southern France	Malaria Journal	Biology and dynamics of potential malaria vectors in Southern France | Malaria Journal | Full Text (biomedcentral.com)
21	Schrӧder W, Schmidt G	2014	Case study 2: Modelling potential risks of malaria outbreaks in Germany. In: Modelling potential malaria spread in Germany by use of climate change projections.	SpringerBriefs in Environmental Science	https://link.springer.com/content/pdf/10.1007/978-3-319-03823-0_3.pdf?pdf=inline%20link
22	Vine MJ	1946	The anti-malaria campaign in Greece - 1946	World Health Organization	https://iris.who.int/bitstream/handle/10665/267736/PMC2556130.pdf?sequence=1&isAllowed=y
23	Kenyeres Z	2024	Drivers of autochthonous malaria cases over time: could the Central European present the African future?	Malaria Journal	https://malariajournal.biomedcentral.com/articles/10.1186/s12936-024-05004-y
24	Fry G	2023	Malaria: History, Origins and Current Global Status	Travel Health Clinics	Malaria: History, Origins and Current Global Status- TMB
25	Kitron U, Speilman A	1989	Suppression of transmission of malaria through source reduction: antianopheline measures applied in Israel, the United States, and Italy	Reviews of Infectious Diseases	https://www.jstor.org/stable/pdf/4454894.pdf?refreqid=fastly-default%3Ad4ab3e683be3abcb49b7a0d12b777ea6&ab_segments=&origin=&initiator=&acceptTC=1
26	De Zulueta J, Muir DA	1972	Malaria eradication in the Near East	Transactions of the Royal Society of Tropical Medicine and Hygiene	Malaria eradication in the Near East | Transactions of The Royal Society of Tropical Medicine and Hygiene | Oxford Academic (oup.com)
27	Pombi M, et al.	2018	Ch 13: Malaria eradication in Italy: the story of a first success. In: Ecology and Evolution of Infectious Diseases: pathogen control and public health management in low-income countries	book	https://academic.oup.com/book/32656/chapter/270600651
28	Majori G	2012	Short history of malaria and its eradication in Italy with short notes on the fight against the infection in the mediterranean basin	Mediterranean Journal of Hematology Infectious Disease	http://www.ncbi.nlm.nih.gov/pubmed/22550561
29	World Health Organization	Accessed June 2024	Kazakhstan	World Health Organization	Country profile Kazakhstan (squiz.cloud)
30	Bismil’din FB, et al.	2018	Current malaria situation in the Republic of Kazakhstan.	Med Parazitol (Mosk)	http://www.ncbi.nlm.nih.gov/pubmed/11548308
31	World Health Organization	2023	Towards a malaria-free world: elimination of malaria in Kyrgyzstan		https://www.who.int/publications/i/item/9789240080836
32	Schembri PJ	2004	Does the malaria mosquito occur in Malta	Malta Times	https://timesofmalta.com/article/does-the-malaria-mosquito-occur-in-malta.115197#:~:te1t=However%2C%20this%20species%20has%20not,for%20at%20least%2048%20years.
33	Knottnerus OS	2002	Malaria around the North Sea: a survey. In: Climate Development and History of the North Atlantic Realm	book	https://link.springer.com/chapter/10.1007/978-3-662-04965-5_21
34	van Seventer HA	1970	The disappearance of malaria in the Netherlands.	Tijdschr Ziekenverpl.	[The disappearance of malaria in the Netherlands] - PubMed (nih.gov)
35	Boelee E, et al	2002	International Water Management Institute. Malaria in irrigated agriculture : papers and abstracts for the SIMA Special Seminar at the ICID 18th International Congress on Irrigation and Drainage	book	https://books.google.co.uk/books?id=NQ0eBQAAQBAJ&pg=PA25&lpg=PA25&dq=how+was+malaria+eliminated+from+Netherlands&source=bl&ots=AIXNUzcvAV&sig=--rc_aX9T8ulfIov-Jm_CXoRpdE&hl=en&sa=X&ved=0ahUKEwiV9fS8_8XZAhUBlBQKHYTuCTcQ6AEIbjAJ#v=onepage&q=how was malaria eliminated from Netherlands&f=false
36	World Health Organization	1967	Report on Development of Malaria Eradication Programme		WHA20_PB-1_eng.pdf (who.int)
37	Gliniewicz A, et al	2014	Mosquito control in Poland: pro- and anti- environment activities	Environ Prot Nat Resour	https://www.researchgate.net/publication/276425741_Mosquito_Control_in_Poland_Pro-_and_Anti-Environmental_Activities/link/569e5f3008ae502916633b83/download?_tp=eyJjb250Z1h0Ijp7ImZpcnN0UGFnZSI6Il9ka1JlY3QiLCJwYWdlIjoicHVibGljY1Rpb24if10
38	Bruce-Chwatt LJ	1977	Malaria eradication in Portugal	Transactions of the Royal Society of Tropical Medicine and Hygiene	https://pubmed.ncbi.nlm.nih.gov/888169/
39	Sulesco TM, et al	2015	Larval habitats diversity and distribution of the mosquito (Diptera: Culicidae) species in the Republic of Moldova	Journal of Medical Entomology	Larval Habitats Diversity and Distribution of the Mosquito (Diptera: Culicidae) Species in the Republic of Moldova | Journal of Medical Entomology | Oxford Academic (oup.com)
40	Neghina R, et al.	2011	Malaria and the Campaigns toward its eradication in Romania, 1923-1963	Vector-borne and Zoonotic Diseases	Malaria and the Campaigns Toward its Eradication in Romania, 1923–1963 | Vector-Borne and Zoonotic Diseases (liebertpub.com)
41	Casman EA, Dowlatabadi H	2002	The Contextual Determinants of Malaria	book	The Contextual Determinants of Malaria - Google Books
42	East has a history of malaria - spectator.sme.sk				East has a history of malaria - spectator.sme.sk
43	Sousa A, et al.	2020	Spatial distribution of malaria in Spain in a Global change context	Atmosphere	https://www.mdpi.com/2073-4433/11/4/346#:~:te1t=In%20Spain%2C%20the%20last%20case,WHO%20%5B10%2C11%5D.
44	Sousa A, et al.	2008	Historical importance of wetlands in malaria transmission in southwest of Spain	Limnetica	https://idus.us.es/xmlui/bitstream/handle/11441/34460/Historical importance.pdf?sequence=4&isAllowed=y
45	Velasco E, et al	2017	Non-imported malaria in non-endemic countries: a review of cases in Spain	Malaria Journal	http://malariajournal.biomedcentral.com/articles/10.1186/s12936-017-1915-8
46	Chen TT, et al	2021	The spatiotemporal distribution of historical malaria cases in Sweden: a climatic perspective	Malaria Journal	https://malariajournal.biomedcentral.com/articles/10.1186/s12936-021-03744-9
47	Hedefalk F, et al	2017	Unequal lands: soil type, nutrition, and child mortality in southern Sweden, 1850-1914	Demographic Research	Unequal lands: Soil type, nutrition, and child mortality in southern Sweden, 1850-1914 (Volume 36 - Article 36 | Pages 1039–1080) - Demographic Research (demographic-research.org)
48	Malaria travels back to Europe - SWI swissinfo.ch				https://www.swissinfo.ch/eng/life-aging/malaria-travels-back-to-europe/3253986
49	Kondrashin AV, et al	2017	Elimination of Plasmodium falciparum malaria in Tajikistan	Malaria Journal	https://malariajournal.biomedcentral.com/articles/10.1186/s12936-017-1861-5
50	World Health Organization	2012	Eliminating malaria case study 1: Achieving elimination in Turkmenistan		https://iris.who.int/bitstream/handle/10665/75848/9789241504300_eng.pdf?sequence=1
51	Smith Gueye C, et al	2016	Strategies and approaches to vector control in nine malaria-eliminating countries: a cross-case study analysis		Strategies and approaches to vector control in nine malaria-eliminating countries: a cross-case study analysis | Malaria Journal | Full Text (biomedcentral.com)
52	Leshchenko PD	1955	The elimination of malaria in the Ukrainian Soviet Socialist Republic	Royal Society for Public Health	https://journals.sagepub.com/doi/epdf/10.1177/146642405507600925
53	KuhnKG, et al	2003	Malaria in Britain: past, present, and future.	Proceedings of the National Academy of Science USA	https://www.pnas.org/doi/abs/10.1073/pnas.1233687100
54	James SP	1929	The disappearance of malaria from England	Proceedings of the Royal Society of Medicine	The Disappearance of Malaria from England (sagepub.com)
55	Hutchinson RA, Lindsay SW	2006	Malaria and deaths in the English marshes	The Lancet	Malaria and deaths in the English marshes - PubMed (nih.gov)
56	World Health Organization	2023	Towards a malaria-free world: elimination of malaria in Uzbekistan		https://www.who.int/publications/i/item/9789240086197
57	Mahmood RA	1992	History of eradication of malaria in Bahrain	Journal of the Bahrain Medical Society	https://applications.emro.who.int/imemrf/J_Bahrain_Med_soc_1992_4_3_118_119.pdf
58	Al-Ansari HM, Al-Khawaja S	2008	Imported malaria in Bahrain during the period 2003-2005: species and manifestations	Journal of the Arab Board of Medical Specializations	(3) (PDF) Malaria in Bahrain (researchgate.net)
59	Kandeel A, et al	2016	Control of malaria outbreak due to Plasmodium vivax in Aswan Governorate, Egypt	Eastern Mediterranean Health Journal	https://www.emro.who.int/emhj-volume-22-2016/volume-22-issue-4/control-of-malaria-outbreak-due-to-plasmodium-vivax-in-aswan-governorate-egypt.html#:~:te1t=During%202010%E2%80%932013%2C%20Egypt%20successfully,of%20indigenous%20cases%20(4).
60	Shousha AT	1948	Species-eradication: the eradication of Anopheles gambiae from Upper Egypt, 1942-1945	Bulletin of the World Health Organization	Species-eradication: The Eradication of Anopheles gambioe from Upper Egypt, 1942-1945 - PubMed (nih.gov)
61	PROGRESS REPORT (undp.org)				https://mptf.undp.org/sites/default/files/documents/5000/4571
62	Meneizel S, et al	2009	Epidemiology of imported malaria cases in Jordan between 2000 and 2005	Journal of the Royal Medical Services	http://rmsjournal.org/ArticlesView.aspx?ArticleId=408
63	Iqbal J, et al	2021	Current epidemiological characteristics of imported malaria, vector control status and malaria elimination prospects in the Gulf Cooperation Council (GCC) Countries	Microorganisms	https://www.mdpi.com/2076-2607/9/7/1431
64	Snow RW, et al	2013	Chapter Three - The malaria transition on the Arabian Peninsula: progress toward a malaria-free region between 1960-2010	Advances in Parasitology	The Malaria Transition on the Arabian Peninsula: Progress toward a Malaria-Free Region between 1960–2010 - ScienceDirect
65	Matossian RM, Ibrahim J	1974	Rats, flies and mosquitoes of Lebanon - Pests, reservoirs and vectors of disease	The Lebanese Medical Journal	Rats, flies and mosquitos of Lebanon: pests, reservoirs and vectors of disease - PubMed (nih.gov)
66	Snow RW, et al	2012	The changing limits and incidence of malaria in Africa: 1939-2009	Advances in Parasitology	https://www.ncbi.nlm.nih.gov/pmc/articles/PMC3521063/pdf/emss-50824.pdf
67	http://www.emro.who.int/images/stories/rbm/documents/LY.pdf				http://www.emro.who.int/images/stories/rbm/documents/LY.pdf
68	Al Mukhaini SK, et al	2023	The progress towards National Malaria Elimination: the experience of Oman	Oman Medical Journal	https://www.ncbi.nlm.nih.gov/pmc/articles/PMC10333801/
69	Kligler IJ	1930	The Epidemiology and Control of Malaria in Palestine	Science	The Epidemiology and Control of Malaria in Palestine. By Israel J. Kligler, director, department of hygiene, Hebrew University, Jerusalem. The University of Chicago Press, 1930. | Science
70	World Health Organization	2004	Malaria cross border workshop between Syrian Arab Republic		https://applications.emro.who.int/docs/WHO_EM_MAL_304_E_En.pdf
71	World Health Organization	2015	Eliminating malaria case-study 10: Successful elimination and prevention of re-establishment of malaria in Tunisia		https://shrinkingthemalariamap.org/sites/default/files/resources/eliminating-malaria-case-study-10-successful-elimination-and-prevention-of-re-establishment-of-malaria-in-tunisia.pdf
72	Feachem RGA, et al (Ed)	2009	Shrinking the Malaria Map A Prospectus on Malaria Elimination for Policy Makers		researchonline.lshtm.ac.uk/id/eprint/414369/1/11307280.pdf
73	World Health Organization	1960	Topic 18: Report on the Status of Malaria Eradication in the Americas		https://iris.paho.org/bitstream/handle/10665.2/5301/48513.pdf?sequence=1&isAllowed=y
74	Gachelin G, et al	2018	Evidence and strategies for malaria prevention and control: a historical analysis	Malaria Journal	https://www.ncbi.nlm.nih.gov/pmc/articles/PMC5828424/
75	Belize is malaria-free! - PAHO/WHO | Pan American Health Organization				https://www.paho.org/en/belize-malaria-free
76	Schenone H, et al	2002	Malaria in Chile from 1913 to 2001	Rev. méd. Chile	https://www.scielo.cl/scielo.php?script=sci_arttext&pid=S0034-98872002001000013
77	de Manuel J, García P	1962	Compaña de erradicación del paludismo		https://revmedicina.sld.cu/index.php/med/article/download/469/352
78	McLoed M	2015	"We Cubans are obligated like cats to have a clean face": Malaria, Quarantine, and Race in Neocolonial Cuba, 1898-1940	The Americas	“We Cubans Are Obligated Like Cats to Have a Clean Face”: Malaria, Quarantine, and Race in Neocolonial Cuba, 1898-1940 | The Americas | Cambridge Core
79	World Health Organization	1957	Status of Malaria eradication in the Americas. In: X Pan American Sanitary Conference IX Regional Committee Meeting		https://iris.paho.org/bitstream/handle/10665.2/5174/48366.pdf?sequence=1&isAllowed=y
80	Balakrishnan VS	2021	El Salvador's malaria elimination success story	The Lancet Microbe	https://www.thelancet.com/journals/lanmic/article/PIIS2666-5247(21)00096-3/fulltext
81	World Health Organization	1963	Status of Malaria eradication in the Americas Report IX		https://iris.paho.org/bitstream/handle/10665.2/26067/48694.pdf?sequence=1
82	Sautet J, Aldighieri R	1954	La Lutte Antipaludique a la Guadeloupe	Bulletin of the World Health Organization	https://www.ncbi.nlm.nih.gov/pmc/articles/PMC2542268/pdf/bullwho00553-0051.pdf
83	Jones M	2013	A 'textbook pattern'? Malaria control and eradication in Jamaica, 1910-65	Medical History	https://www.ncbi.nlm.nih.gov/pmc/articles/PMC3865946/pdf/S0025727313000203a.pdf
84	Bonnet PL, et al	2018	Malaria in Martinique, French West Indies	Infectious Diseases Now	https://www.sciencedirect.com/science/article/pii/S2666991921005078?via%3Dihub
85	Lucas AM	2010	Malaria eradication and educational attainment: evidence from Paraguay and Sri Lanka	Am Econ J Appl Econ	https://www.ncbi.nlm.nih.gov/pmc/articles/PMC3740749/
86	Franco RM, Vélez AC	1997	La erradicación de la malaria en Puerto Rico	Pan Am J Public Health	https://www.scielosp.org/pdf/rpsp/1997.v2n2/146-150
87	World Health Organization	1965	Register of Malaria Eradication of Trinidad and Tobago		https://iris.paho.org/bitstream/handle/10665.2/6086/trt%20report%201965.pdf?sequence=1&isAllowed=y
88	La Canna X	2017	Curious Darwin: Why is there no malaria in Australia's northern capital?		https://www.abc.net.au/news/2017-09-26/curious-darwin-why-is-there-no-malaria-northern-capital/8964984
89	Ngwayu Nkfusai C, et al	2021	Malaria elimination: what can Africa learn from China?	International Journal of Material and Child Health and AIDS	https://mchandaids.org/malaria-elimination-what-can-africa-learn-from-china/
90	Goh KT	1983	Eradication of malaria from Singapore	Singapore Medical Journal	http://smj.sma.org.sg/2405/2405smj2.pdf
91	Taiwan Provincial Malaria Research Institute and WHO Malaria Team in Taiwan	1958	Malaria control and eradication in Taiwan	Bulletin of the World Health Organization	https://www.ncbi.nlm.nih.gov/pmc/articles/PMC2537726/pdf/bullwho00514-0009.pdf
92	World Health Organization	2016	Malaria-free Maldives		https://platform.who.int/docs/default-source/mca-documents/policy-documents/report/MDV-CH-33-01-REPORT-2016-eng-malaria-elimination-booklet.pdf
93	Abeyasinghe RR, et al	2012	Malaria control and elimination in Sri Lanka: documenting progress and success factors in a conflict setting.	PLoS One	https://journals.plos.org/plosone/article?id=10.1371/journal.pone.0043162
94	Alexander A	2021	What underscored successful malaria elimination in Palestine 100 years ago? Effective education	Malariaworld Journal	What underscored successful malaria elimination in Palestine 100 years ago? Effective Education - PubMed (nih.gov)
95	Carter ED	2009	“God Bless General Perón”: DDT and the Endgame of Malaria Eradication in Argentina in the 1940s	Journal of the History of Medicine and Allied Sciences	https://academic.oup.com/jhmas/article/64/1/78/745593
96	Wells AV	1961	Malaria eradication in St Lucia West Indies	West Indian Medical Journal	https://pesquisa.bvsalud.org/portal/resource/pt/med-12744
97	Strelkova MV et al	2018	History of the E.I. Martsinovsky Institute of Medical Parasitology and Tropical Medicine: research on malaria and leishmaniasis		Malaria research and eradication in the USSR - PMC (nih.gov)
