# Supplementary material for: Elevating larval source management as a key strategy for controlling malaria and other vector-borne diseases in Africa
Source: Parasit Vectors. 2025 Feb 7;18:45. doi: 10.1186/s13071-024-06621-x (PMC11803969; doi:10.1186/s13071-024-06621-x)
Supplement: Supplementary file 2 — Supplementary Material 2. [file 13071_2024_6621_MOESM2_ESM.xlsx]

## Sheet: malariasimulation
Parameters
Default parameters from the malariasimulation package in R (https://github.com/mrc-ide/malariasimulation) are used unless specified here
ITN parameters
Insecticide resistance assumed	Parameter	Value	Explanation	Citation
0	dn0	0.3376	the initial potency of the ITN killing effect on mosquitoes attempting to feed in the presence of a mosquito ITN	Churcher et al. 2024 Lancet Global Health in Press
0.2	dn0	0.3207		Churcher et al. 2024 Lancet Global Health in Press
0.4	dn0	0.29925		Churcher et al. 2024 Lancet Global Health in Press
0.6	dn0	0.26835		Churcher et al. 2024 Lancet Global Health in Press
0.8	dn0	0.2175		Churcher et al. 2024 Lancet Global Health in Press
0	rn	0.639642	the initial potency of the ITN effect on mosquitoes causing them to repeat feeding attempts in the presence of a mosquito ITN	Churcher et al. 2024 Lancet Global Health in Press
0.2	rn	0.653026		Churcher et al. 2024 Lancet Global Health in Press
0.4	rn	0.669346		Churcher et al. 2024 Lancet Global Health in Press
0.6	rn	0.691403		Churcher et al. 2024 Lancet Global Health in Press
0.8	rn	0.723199		Churcher et al. 2024 Lancet Global Health in Press
0	gamman	3.80871	the mean duration of the killing (and repeating) effect in years assuming an exponential loss in impact	Churcher et al. 2024 Lancet Global Health in Press
0.2	gamman	3.49218		Churcher et al. 2024 Lancet Global Health in Press
0.4	gamman	3.12355		Churcher et al. 2024 Lancet Global Health in Press
0.6	gamman	2.67169		Churcher et al. 2024 Lancet Global Health in Press
0.8	gamman	2.07917		Churcher et al. 2024 Lancet Global Health in Press
NA	phi_indoors	0.2 to 1	The proportion of mosquitos assumed to attempt to feed on a person indoors
NA	phi_inbed	0.2 to 1	The proportion of mosquitos assumed to attempt to feed on a person in bed
0 or 70%	ITN_cov	0 or 0.7	Assumed ITN use immediately after mass campaign
	retention	4 years	Mean duration of retention of ITNs assuming exponential loss
Reduction in mosquito adult female emergence (carrying capacity)
0 or 60%	lsm_impact	0 or 0.6	The proportion by which adult mosquito emergence is reduced in the model simulation	Sherrard-Smith et al. in preparation, available online, see malariasimulation github
Default parameter list
GitHub - mrc-ide/malariasimulation: The malaria model

## Sheet: EMOD v2.20
Default parameters for the EMOD v2.20 agent-based malaria transmission model are used unless specified here
ITN parameters
Insecticide resistance assumed	Parameter	Value	Explanation	Citation
0	ITN killing	0.7	the initial potency of the ITN killing effect on mosquitoes attempting to feed in the presence of a mosquito	Bertozzi-Villa et al. (2021)
0.2	ITN killing	0.56		Bertozzi-Villa et al. (2021)
0.4	ITN killing	0.42		Bertozzi-Villa et al. (2021)
0.6	ITN killing	0.28		Bertozzi-Villa et al. (2021)
0.8	ITN killing	0.14		Bertozzi-Villa et al. (2021)
NA	ITN killing decay	4 years	The exponential decay rate for the killing efficacy due to washing and or chemical breakdown	Bertozzi-Villa et al. (2021)
NA	endophily	0.2 to 1	The proportion of mosquitos assumed to attempt to feed on a person indoors
NA	ITN coverage	0 or 0.7	Assumed ITN use immediately after mass campaign	Bertozzi-Villa et al. (2021)
NA	ITN blocking	0.9	The initial potency of the ITN blocking effect on mosquitoes attempting to feed in the presence of a mosquito	Bertozzi-Villa et al. (2021)
NA	ITN blocking decay rate	2 years	Exponential decay rate to simulate breakdown in physical integrity of net	Bertozzi-Villa et al. (2021)
Larviciding parameters
NA	Larvicide coverage	0 or 0.6	The amount of productive larval habitat treated with larvicides
NA	Larvicide initial killing	0.98	Initial LSM killing efficacy	Msugupakulya et al. (in preparation)
NA	Larviciding decay rate	constant for 5 days and then decreases with an exponential decay rate of 1	Decay rate of LSM killing efficacy	Msugupakulya et al. (in preparation)
NA	Larviciding interval	14 days	Intervals for larviciding to occur	Msugupakulya et al. (in preparation)
NA	Larviciding duration	120 days	Duration of larviciding
